# Supplementary material for: Global Stakeholder Perspectives on Real-World Data and Evidence in Health Technology Assessment: An Exploratory Study
Source: Healthcare (Basel). 2026 Mar 23;14(6):822. doi: 10.3390/healthcare14060822 (PMC13027187; doi:10.3390/healthcare14060822)
Supplement: Supplementary file 1 [file healthcare-14-00822-s001.zip]

Archive with 1 entries (1 files):
- healthcare-4046469-supplementary.pdf
